# Supplementary material for: Effect of Diet on the Enteric Microbiome of the Wood-Eating Catfish Panaque nigrolineatus
Source: Front Microbiol. 2019 Nov 29;10:2687. doi: 10.3389/fmicb.2019.02687 (PMC6895002; doi:10.3389/fmicb.2019.02687)
Supplement: Supplementary file 1 [file Data_Sheet_1.zip]

Archive with 29 entries (25 files):
- Data_Sheet_1/
- Data_Sheet_1/Data Sheet 1/
- Data_Sheet_1/Data Sheet 1/.DS_Store
- Data_Sheet_1/Data Sheet 1/Supplemantary_Figure_6_updated.docx
- Data_Sheet_1/Data Sheet 1/Supplementary_Figure_1.docx
- Data_Sheet_1/Data Sheet 1/Supplementary_Figure_2_update.docx
- Data_Sheet_1/Data Sheet 1/Supplementary_Figure_3_update.docx
- Data_Sheet_1/Data Sheet 1/Supplementary_Figure_4_update.docx
- Data_Sheet_1/Data Sheet 1/Supplementary_Figure_5_updated.docx
- Data_Sheet_1/Data Sheet 1/Supplementary_table_1.xlsx
- Data_Sheet_1/Data Sheet 1/Supplementary_table_2.xlsx
- Data_Sheet_1/Data Sheet 1/Supplementary_table_3.xlsx
- Data_Sheet_1/Data Sheet 1/Supplementary_table_4.xlsx
- Data_Sheet_1/Data Sheet 1/Supplementary_table_5.docx
- Data_Sheet_1/__MACOSX/
- Data_Sheet_1/__MACOSX/._Data Sheet 1
- Data_Sheet_1/__MACOSX/Data Sheet 1/
- Data_Sheet_1/__MACOSX/Data Sheet 1/._.DS_Store
- Data_Sheet_1/__MACOSX/Data Sheet 1/._Supplemantary_Figure_6_updated.docx
- Data_Sheet_1/__MACOSX/Data Sheet 1/._Supplementary_Figure_1.docx
- Data_Sheet_1/__MACOSX/Data Sheet 1/._Supplementary_Figure_2_update.docx
- Data_Sheet_1/__MACOSX/Data Sheet 1/._Supplementary_Figure_3_update.docx
- Data_Sheet_1/__MACOSX/Data Sheet 1/._Supplementary_Figure_4_update.docx
- Data_Sheet_1/__MACOSX/Data Sheet 1/._Supplementary_Figure_5_updated.docx
- Data_Sheet_1/__MACOSX/Data Sheet 1/._Supplementary_table_1.xlsx
- Data_Sheet_1/__MACOSX/Data Sheet 1/._Supplementary_table_2.xlsx
- Data_Sheet_1/__MACOSX/Data Sheet 1/._Supplementary_table_3.xlsx
- Data_Sheet_1/__MACOSX/Data Sheet 1/._Supplementary_table_4.xlsx
- Data_Sheet_1/__MACOSX/Data Sheet 1/._Supplementary_table_5.docx
