# Supplementary material for: Effect of Diet on the Enteric Microbiome of the Wood-Eating Catfish Panaque nigrolineatus
Source: Front Microbiol. 2019 Nov 29;10:2687. doi: 10.3389/fmicb.2019.02687 (PMC6895002; doi:10.3389/fmicb.2019.02687)
Supplement: Supplementary file 1 [file Data_Sheet_1.zip › Data_Sheet_1/Data Sheet 1/Supplementary_table_1.xlsx]

## Sheet: Sheet1
Supplementary Table 1. Relative abundance of predominant bacterial classes in the tank water and GI tract of wood and mixed diet-fed P. nigrolineatus. OTUs were picked using the SILVA_132 16S rRNA database (OTU ID = 0.97).
Phylum	Class	1XF	1XM	1XH	2XF	2XM	2XH	3XF	3XM	3XH	4XM	4XH	XTWa	XTWb	1WF	1WM	1WH	2WM	2WH	3WM	3WH	WTW
Euryarchaeota	Halobacteria	0	0	0	0	0	0	0	0	0	0	0	0	0	0	0.0139218	0.00168622	0	0	0	0	0
Nanoarchaeaeota	Nanohaloarchaeia	0	0	0	0	0	0	0	0	0	0	0	0	0	0	0.00151151	1.75648e-05	0	0	0	0	0
Acetothermia	Acetothermiia	0	0	0	0	0	0	0	0	0	0	0	0	0	0	0.00228715	0.000386426	0	0	0	0	0
Acidobacteria	Acidobacteriia	0	0	0	0	0	0	0	0	0	0	0	0.000218524	0.000100929	4.99963e-05	0.000994411	0.000421556	0	0	0	0	0.000394669
	Blastocatellia (Subgroup 4)	0	5.62461e-05	8.42744e-05	0.000738007	0	0	0	0	0	0	0	0.000109262	0.000227089	0	0	0	0	7.86679e-05	0	0	0.00435452
	Subgroup 17	0.000773963	0.00155614	0.000912973	0	0	0	0	0	0	0	0	0	0	7.49944e-05	0	0.000263472	0	0	0	0	2.63113e-05
	Subgroup 6	2.6236e-05	0.000618707	0.000421372	0	0	0	0	0	0	0	0.000106056	3.64206e-05	0	0	0	0.000175648	0	0.000183558	0.000474901	0	0.000894584
	Thermoanaerobaculia	3.93541e-05	0.000618707	0.000533738	0	0	0	0	0	0	0	0	0	0	0	0	0	0	0	0	0	0
Actinobacteria	Acidimicrobiia	0.00341069	0.00194987	0.00480364	0.00575646	0.00149254	0.000142728	0.0443402	0.00433724	0.000114003	0.0215815	0.0239686	7.28412e-05	2.52321e-05	0.0053496	0.00433563	0.00235369	0.000770713	0.000236004	0.00258821	0.000173445	0.000868273
	Actinobacteria	0.0131574	0.00824943	0.0123181	0.058893	0.111589	0.00523336	0.0814325	0.0318064	0.000798024	0.0738493	0.206915	0.00152966	0.000857893	0.00774942	0.0115153	0.00493571	0.00578035	0.0152353	0.0398917	0.00576706	0.0111165
	Coriobacteriia	0	0	4.21372e-05	0	0	0	0	0.000152184	0	0	0	0	0	0	0	0	0	0	0	0	0
	KIST-JJY010	0.00019677	0.000187487	0	0	0	0	0	0	0	0	0	0	0	0	0	0	0	0	0	0	0
	MB-A2-108	0	0	0	0	0	0	0	0	0	0	0	0	0	0	0	8.78241e-05	0	0	0	0	0
	Nitriliruptoria	0	0	0	0	0	0	0	0	0	0	0	0	0	4.99963e-05	0	5.26944e-05	0	0	0	0	0
	Thermoleophilia	0.00190211	0.00191237	0.00169953	0.00693727	0.00149254	0.000380608	0.00277126	7.60919e-05	3.80011e-05	0.00345642	0.00212112	1.82103e-05	0	0	0	0.000526944	0.000578035	0.000472007	0.00489149	0.000260168	0.000552537
Armatimonadetes	Armatimonadia	0	0	0	0	0	0	0	0	0	0	0	0	0	0	0.000377876	0	0	0	0	0	0
	Fimbriimonadia	0	0	0	0.000147601	0	0	0.000639522	0	0	0	0	0.00925083	0.00953775	0	0	7.02593e-05	7.22543e-05	2.62226e-05	0.00014247	0	0.000552537
BRC1	uncultured bacterium	0	0	8.42744e-05	0	0	0	0	0	0	0	0	0	0	0	0	0	0	0	0	0	0
Bacteroidetes	Bacteroidia	0.182668	0.262444	0.207975	0.00501845	0.00166813	9.5152e-05	0.00255809	0.00136965	0.000152005	0.000674423	0.000424223	0.00245839	0.00247275	0.00499963	0.0218572	0.0686082	0.0011079	0.000236004	0.000641117	0.000693782	0.00970887
	Ignavibacteria	0	0.000637456	0	0	0	0	0	0	0	0	0	0.0014204	0.00131207	0	0.000159106	5.26944e-05	0	0	4.74901e-05	0	0.000105245
	Rhodothermia	0	0	0	0	0	0	0	0	0	0	0	0	0	0	0.00113363	0.00108902	0	0	0	0	0
Chlamydiae	Chlamydiae	0.00162663	0.00104993	0.00075847	0.0358672	0.0115013	0.0011894	0.0157749	0.00403287	3.80011e-05	0.0144158	0.0214233	0.00063736	0.00179148	0.0315226	0.0814821	0.0242394	0.000987476	0.00060312	0.00296813	0.000607059	0.00148659
Chloroflexi	Anaerolineae	0.00161352	0.000543713	0.000870835	0.000295203	0	0	0.000639522	0	0	0	0	0.00211239	0.00262414	0.00162488	0.00636423	0.000456685	4.81696e-05	2.62226e-05	0.00014247	0	0.00356518
	Chloroflexia	0.00099697	0.00112492	0.00123602	0.000295203	0	0	0	0	0	0	0	1.82103e-05	0	0.000449966	0.00163083	0.000245907	4.81696e-05	0	4.74901e-05	0	3.94669e-05
	Dehalococcoidia	0	0	0	0	0	0	0	0	0	0	0	0	0	4.99963e-05	0	8.78241e-05	0	0	0	0	0
	KD4-96	0.000826435	0.00106868	0.000786561	0	0	0	0	0	0	0	0	0	0	0	0	5.26944e-05	0	2.62226e-05	0.000118725	0	0
	OLB14	0	0	0	0	0	0	0	0	0	0	0	0	0	0	0	0	0	0	0	0	2.63113e-05
	TK10	0	0	0	0	0	0	0	0	0	0	0.000106056	0	2.52321e-05	0	0	5.26944e-05	0	0	0	0	2.63113e-05
Cyanobacteria	Melainabacteria	0	0	7.02287e-05	0	0.000175593	0.000142728	0	0	0	8.43028e-05	0.000106056	0.00189387	0.0021195	0	0	0.00126467	0.000216763	0.00049823	0.00102104	0.00030353	0.000552537
	Oxyphotobacteria	0	3.74974e-05	0	0.000442804	0	0	0.00426348	0	0	0.0030349	0.000106056	3.64206e-05	0	0.00484964	0.00767686	0	0	0	0	0	0.00110507
	Sericytochromatia	0	0	4.21372e-05	0	0	0	0	0	0	0	0	0	0	0	0	0	0	0	0	0	0
Dadabacteria	Dadabacteriia	0	0.000131241	0	0	0	0	0	0	0	0	0	1.82103e-05	0	0	0	0	0.000192678	0	0.00128223	8.67227e-05	2.63113e-05
Deinococcus	Deinococci	0	0	0	0	0	0	0	0	0	0	0.000212112	0	0	0	0	0	0	0	0	0	0.000328891
Dependentiae	Babeliae	0.00326639	0.00181862	0.00154503	0.00738007	0.00105356	0.000142728	0.0104455	0.000304368	0	0.00370932	0.00625729	0.000127472	0.000151393	0.00909932	0.0472942	0.0146139	0.000409441	0.000157336	0.00220829	0.000563698	0.000460448
Elusimicrobia	Lineage IIb	0	0	0	0	0	0	0	0	0	0	0	0	0	0	0	0	0	0	0	0	0.000184179
Epsilonbacteraeota	Campylobacteria	0	1.87487e-05	0.000112366	0	0	0	0	0	0	0	0	0	0	0	0	0.000105389	0	0	0	0.000130084	0
Fibrobacteres	Fibrobacteria	0	0.00014999	4.21372e-05	0	0	0	0	0	0	0	0	0	0	0	0	0.000105389	0	0	0	0	0
Firmicutes	Bacilli	0.0293319	0.0131428	0.0157453	0.0475277	0.0349429	0.0021885	0.014709	0.0155228	0.00501615	0.019221	0.018984	0.000910515	0.00113545	0.0101242	0.0283805	0.00194969	0.00120424	0.0258817	0.00204208	0.00290521	0.00227593
	Clostridia	0.00401411	0.00206236	0.00382044	0.000738007	0.000614574	0	0.000639522	0	0	0	0.000424223	0.000509888	0.000277553	0.0222233	0.0127682	0.00987143	2.40848e-05	0	4.74901e-05	0	0
	Erysipelotrichia	0.00259737	0.021111	0.0347211	0.000295203	0	0	0	0	0	0.00059012	0	0	0	0.000124991	0.000974523	0.030229	0	0	9.49803e-05	0	0
	Negativicutes	0.000642783	0.00014999	0.000182595	0	0	0	0	0	0	0	0.000106056	0	0	0	0.000178994	0.000491815	0	0	0	0	0
Fusobacteria	Fusobacteriia	0.0111897	0.0188237	0.0150992	0.0110701	0.356277	0.420715	0.000639522	0.00152184	0.00133004	0.0030349	0.00212112	0.000163893	0.000100929	0	0.000755753	0.127327	0	0	0	0	5.26226e-05
Gemmatimonadetes	Gemmatimonadetes	0	0	0	0	0	0	0	0	0	0	0	0	0	0.00187486	0	0	0	0	0	0	0
Halanaerobiaeota	Halanaerobiia	0	0	0.000140457	0	0	0	0	0	0	0	0	0	0	0	0	3.51296e-05	0	0	0	0	0
Hydrogenedentes	Hydrogenedentia	0	0.00014999	0	0	0	0	0	0	0	0	0	3.64206e-05	0	0	9.94411e-05	0.000105389	0	0	0	0	0
Kiritimatiellaeota	Kiritimatiellae	0.00243995	0.00283106	0.00316029	0	0	0	0	0	0	0	0	0	0	9.99925e-05	0	0	0	0	0	0	0
Nitrospirae	Nitrospira	0.000301715	0.000224985	0	0	0	0	0	0	0	0	0	5.46309e-05	0.000100929	0.00189986	0.00413675	7.02593e-05	2.40848e-05	2.62226e-05	0	0	0.00135503
Omnitrophicaeota	Omnitrophia	0	0	0	0	0	0	0	0	0	0	0	0	0	0	0	0	0	0	0	0	7.89339e-05
Patescibacteria	CPR2	0	0	0	0	0	0	0	0	0	0	0	0	0	0	3.97765e-05	0	0	0	0	0	0
	Gracilibacteria	0	0	0	0.000738007	0.000614574	0.000380608	0.000213174	0	0	0	0	0.000291365	0.000126161	0	3.97765e-05	3.51296e-05	7.22543e-05	0	2.37451e-05	0	0.000486759
	Microgenomatia	0.000249242	0	0	0	0	0	0	0	0	0	0	0	0	0	0	0	0	0	0	0	0
	Parcubacteria	0	0	0	0.000295203	0	0	0	0	0	0	0	0.00478931	0.0116572	0.00164988	3.97765e-05	0.000281037	0.00115607	0.000786679	0.00014247	0.000607059	0.0541881
	Saccharimonadia	0.012777	0.00742449	0.00938255	0.0222878	0.0343284	0.00318759	0.00298444	0.00114138	3.80011e-05	0.00809307	0.0278927	0.00063736	0.000479411	0.0154738	0.0104612	0.00286306	0.00272158	0.00201914	0.0111127	0.0013442	0.00207859
Planctomycetes	OM190	0.00019677	0	0.000112366	0	0	0	0.0104455	0.000304368	7.60023e-05	0.000758725	0.00381801	0	5.04643e-05	0	0	0.000228343	0.000168593	2.62226e-05	0.00118725	8.67227e-05	0.000473603
	Phycisphaerae	0.000734609	0.000806195	0.000589921	0.000295203	0	0	0.000213174	0	3.80011e-05	0.00126454	0.000424223	0.000182103	0.000302786	0	0.00125296	0.0012471	0.000385356	0.000209781	0.000522392	0.00286185	0.00072356
	Pla4 lineage	0	0	0	0	0	0	0	0	0	0	0	0	0	0	0	0	0	0	0	0	5.26226e-05
	Planctomycetacia	0.204064	0.0976058	0.11842	0.34952	0.060755	0.00299729	0.331273	0.0196317	0.000494015	0.156297	0.208506	0.00151145	0.00181671	0.655151	0.475488	0.362204	0.0113198	0.00930903	0.0209194	0.00221143	0.00276269
	vadinHA49	0	0	0	0	0	0	0	0	0	0	0	0	2.52321e-05	0	0	0	0	0	0	0	2.63113e-05
Proteobacteria	Alphaproteobacteria	0.339127	0.34447	0.373265	0.035572	0.037489	0.00385366	0.0447666	0.0657434	0.000608018	0.390575	0.217626	0.681739	0.611349	0.0990926	0.114636	0.110588	0.0606936	0.0285564	0.0492948	0.0146995	0.764988
	Deltaproteobacteria	0.0211069	0.0165364	0.0146637	0.00590406	0.0024583	0.000285456	0.00468983	0.000684827	3.80011e-05	0.0142472	0.0110298	0.00101978	0.000958821	0.0115991	0.010501	0.00741235	0.00199904	0.000576898	0.00550886	0.000737143	0.00820912
	Gammaproteobacteria	0.092036	0.134466	0.103826	0.344059	0.310711	0.541462	0.402473	0.801172	0.989588	0.0987186	0.0997985	0.241068	0.288126	0.0753943	0.0654323	0.0981346	0.896941	0.907067	0.842048	0.95911	0.0954047
	Other	0	0	0	0	0	0	0	0	0	0	0	0	7.56964e-05	0	0	0	0	0	0	0	0
Spirochaetes	Leptospirae	0	0	0	0	0	0	0	0	0	0	0	0	0	0	0	5.26944e-05	0	0	0	0	0
	Spirochaetia	0	0	0	0	0	0	0	0	0	0	0	0	0	4.99963e-05	0	0	0	0	0	0	0
Tenericutes	Mollicutes	9.18262e-05	0.000243733	0	0	0	0	0	0	0	0	0	0	0	0.0012999	0.00449474	0.000895806	0	0	0	0	0
Verrucomicrobia	Verrucomicrobiae	0.0630977	0.047603	0.0545817	0.0202214	0.00693591	0.0011894	0.0057557	0.0420788	0.000418013	0.175687	0.132252	0.000928725	0.000479411	0.0202235	0.0209622	0.0343919	0.000361272	2.62226e-05	0.00116351	0.00264504	0.000631471
WPS-2	Ambiguous_taxa	0	9.37436e-05	0	0.000295203	0	0	0	0	0	0	0	0	0	0	0	1.75648e-05	0	0	0	0	0.000157868
WPS-3	metagenome	0	0	0	0	0	0	0	0	0	0	0	0.000163893	0	0	0	0	0	0	4.74901e-05	0	0.000171023
WPS-4	uncultured bacterium	0	0	0	0	0	0	0	0	0	0	0	0.000200313	0.000176625	0	0	0	0	0	0	0	0
unasigned/other		0.00549645	0.00808069	0.0179504	0.0394096	0.0258999	0.0164137	0.018333	0.0101202	0.00121604	0.0107065	0.015272	0.0458353	0.0615159	0.0178487	0.0468169	0.0896157	0.0127168	0.00773568	0.0093793	0.00420605	0.0295081
