# Supplementary material for: Effect of Diet on the Enteric Microbiome of the Wood-Eating Catfish Panaque nigrolineatus
Source: Front Microbiol. 2019 Nov 29;10:2687. doi: 10.3389/fmicb.2019.02687 (PMC6895002; doi:10.3389/fmicb.2019.02687)
Supplement: Supplementary file 1 [file Data_Sheet_1.zip › Data_Sheet_1/Data Sheet 1/Supplementary_table_3.xlsx]

## Sheet: core_microbiome_wood.txt
Supplementary Table 3. Taxonomic distribution (class) of OTUs identified as members of the core microbiome of all enteric samples of wood-fed fish. An OTU must be identified in a minimum of 70% of sample to be considered part of the core microbiome. OTUs were picked using the SILVA_132 16S rRNA database (OTU ID = 0.97)
Phylum	Class	Order	OTU_Count
Actinobacteria	Acidimicrobiia	IMCC26256	1
	Actinobacteria	Corynebacteriales	1
	Thermoleophilia	Solirubrobacterales	1
Bacteroidetes	Bacteroidia	Flavobacteriales	1
Chlamydiae	Chlamydiae	Chlamydiales	1
Dependentiae	Babeliae	Babeliales	1
Firmicutes	Bacilli	Bacillales	1
Patescibacteria	Saccharimonadia	Saccharimonadales	2
Planctomycetes	OM190	uncultured bacterium	1
	Planctomycetacia	Gemmatales	3
		Isosphaerales	1
		Pirellulales	19
		Planctomycetacia	4
Proteobacteria	Alphaproteobacteria	Holosporales	1
		Reyranellales	4
		Rhizobiales	31
		Rhodobacterales	8
		Sphingomonadales	1
	Deltaproteobacteria	Desulfarculales	2
	Gammaproteobacteria	Aeromonadales	14
		Alteromonadales	1
		Betaproteobacteriales	5
		Diplorickettsiales	1
		Enterobacteriales	5
		Pseudomonadales	2
		uncultured bacterium	2
		Xanthomonadales	1
			115
