# Supplementary material for: Effect of Diet on the Enteric Microbiome of the Wood-Eating Catfish Panaque nigrolineatus
Source: Front Microbiol. 2019 Nov 29;10:2687. doi: 10.3389/fmicb.2019.02687 (PMC6895002; doi:10.3389/fmicb.2019.02687)
Supplement: Supplementary file 1 [file Data_Sheet_1.zip › Data_Sheet_1/Data Sheet 1/Supplementary_table_4.xlsx]

## Sheet: core_microbiome_mixed.txt
Supplementary Table 4. Taxonomic distribution (class) of OTUs identified as members of the core microbiome of all enteric samples mixed diet-fed fish. An OTU must be identified in a minimum of 70% of sample to be considered part of the core microbiome. OTUs were picked using the SILVA_132 16S rRNA database (OTU ID = 0.97)
Phylum	Class	Order	OTU_Count
Actinobacteria	Acidimicrobiia	IMCC26256	2
		Microtrichales	1
	Actinobacteria	Corynebacteriales	5
		Propionibacteriales	1
	Thermoleophilia	Gaiellales	1
		Solirubrobacterales	1
Bacteroidetes	Bacteroidia	Flavobacteriales	1
Dependentiae	Babeliae	Babeliales	1
Firmicutes	Bacilli	Bacillales	1
		Lactobacillales	2
Fusobacteria	Fusobacteriia	Fusobacteriales	2
Patescibacteria	Saccharimonadia	Saccharimonadales	1
Planctomycetes	Planctomycetacia	Gemmatales	2
		Isosphaerales	2
		Pirellulales	8
		Planctomycetales	1
Proteobacteria	Alphaproteobacteria	Reyranellales	2
		Rhizobiales	8
		Rhodobacterales	6
		Tistrellales	1
	Deltaproteobacteria	Bdellovibrionales	1
		Desulfarculales	1
	Gammaproteobacteria	Aeromonadales	10
		Betaproteobacteriales	3
		Coxiellales	1
		Pseudomonadales	3
		Uncultured bacterium	2
Verrucomicrobia	Verrucomicrobiae	Chthoniobacterales	1
		Verrucomicrobiales	1
			72
